# Supplementary material for: Evolutionary Comparison of the Complete Chloroplast Genomes in Convallaria Species and Phylogenetic Study of Asparagaceae
Source: Genes (Basel). 2022 Sep 26;13(10):1724. doi: 10.3390/genes13101724 (PMC9601677; doi:10.3390/genes13101724)
Supplement: Supplementary file 1 [file genes-13-01724-s001.zip]

Archive with 6 entries (6 files):
- Table S1.pdf
- Table S2.pdf
- Table S3.pdf
- Table S4.pdf
- Table S5.xlsx
- Table S6.xlsx
