# Supplementary material for: Evolutionary Comparison of the Complete Chloroplast Genomes in Convallaria Species and Phylogenetic Study of Asparagaceae
Source: Genes (Basel). 2022 Sep 26;13(10):1724. doi: 10.3390/genes13101724 (PMC9601677; doi:10.3390/genes13101724)
Supplement: Supplementary file 1 [file genes-13-01724-s001.zip › Table S5.xlsx]

## Sheet: Sheet1
Table S5: Analyses of repeat sequences in five Convallaria chloroplast genomes.
			C. keiskei (A4)		C. keiskei (A118)		C. majalis (A63)		C. majalis (A69)		C. montana (A114)
			repeat 1	repeat 2	repeat 1	repeat 2	repeat 1	repeat 2	repeat 1	repeat 2	repeat 1	repeat 2
repeat type		length	start position	start position	start position	start position	start position	start position	start position	start position	start position	start position
F	1	30					44039	102940	44038	102939	44163	103380
	2	30	47216	122404	47152	121888	47190	122370	47189	122369	47309	122812
	3	30	88100	88123	87844	87867	88067	88090	88066	88089	88169	88192
	4	30	159524	159547	158650	158673	159481	159504	159480	159503	160270	160293
	5	31	8423	35871	8461	35809	8424	35845	8423	35844	8562	36000
	6	31	10561	36898	10599	36836	10561	36871	10560	36870	10710	36987
	7	31	44061	102969	44000	102713
	8	31	95552	95603	95296	95347	95519	95570	95518	95569	95626	95677
	9	31	117539	117558	117208	117227	117506	117525	117505	117524	117947	117966
	10	31	152043	152094	151169	151220	152000	152051	151999	152050	152784	152835
	11	32									47017	47043
	12	33	92988	93012	92732	92756	92955	92979	92954	92978	93057	93081
	13	33	154632	154656	153758	153782	154589	154613	154588	154612	155378	155402
	14	33	77086	147741	76834	146867	77062	147698	77060	147697	77163	148151
	15	38	36663	36701	36601	36639	36636	36674	36635	36673
	16	39	44053	102961	43992	102705	44027	102928	44026	102927	44151	103368
	17	41			0	161324
	18	41	39144	41368	39082	41306	39117	41341	39116	41340	39234	41458
	19	46	96097	151534	95841	150660	96064	151491	96063	151490	96188	152258
	20	57	36663	36682	36601	36620	36636	36655	36635	36654
	21	66									72	162906
	22	67	39112	41336	39050	41274	39085	41309	39084	41308	39202	41426
	23	71	39104	41328	39042	41266	39077	41301	39076	41300	39194	41418
	24	72									0	138
P	25	30					44039	144631	44038	144630
	26	30	88100	159524	87844	158650	88067	159481	88066	159480	88169	160270
	27	30	88123	159547	87867	158673	88090	159504	88089	159503	88192	160293
	28	31	8423	45526	8461	45465	8424	45500	8423	45499	8562	45625
	29	31	65136	65179	64887	64930	65110	65153	65109	65152	65215	65258
	30	31	44061	144677	44000	143803
	31	31	95552	152043	95296	151169	95519	152000	95518	151999	95626	152784
	32	31	95603	152094	95347	151220	95570	152051	95569	152050	95677	152835
	33	31	32379	32394	32317	32332	32354	32369	32353	32368	32505	32520
	34	32	35870	45526	48069	48069	48107	48107	48106	48106	48209	48209
	35	32			35808	45465	35844	45500	35843	45499	35999	45625
	36	33	92988	154632	92732	153758	92955	154589	92954	154588	93057	155378
	37	33	93012	154656	92756	153782	92979	154613	92978	154612	93081	155402
	38	33	47206	47213	47142	47149	47180	47187	47179	47186	47299	47306
	39	33	77086	99903	76834	99647	77062	99870	77060	99869	77163	100308
	40	33	128405	128405	127799	127799	128362	128362	128361	128361	128816	128816
	41	33	129689	129689	128896	128896	129646	129646	129645	129645	130100	130100
	42	39	44053	144677	43992	143803	44027	144634	44026	144633	44151	145085
	43	41			0	85182
	44	46	96097	96097	95841	95841	96064	96064	96063	96063	96188	96188
	45	46	151534	151534	150660	150660	151491	151491	151490	151490	152258	152258
	46	52	30350	30350	30288	30288	30326	30326	30325	30325	30478	30478
	47	66									72	85520
R	48	30	16109	16109	16048	16048	16086	16086	16085	16085	16235	16235
	49	30			71513	71513
	50	34	117538	117538	117207	117207	117505	117505	117504	117504	117946	117946
	51	34	129922	129922	129129	129129	129879	129879	129878	129878	130333	130333
