# Supplementary material for: Evolutionary Comparison of the Complete Chloroplast Genomes in Convallaria Species and Phylogenetic Study of Asparagaceae
Source: Genes (Basel). 2022 Sep 26;13(10):1724. doi: 10.3390/genes13101724 (PMC9601677; doi:10.3390/genes13101724)
Supplement: Supplementary file 1 [file genes-13-01724-s001.zip › Table S6.xlsx]

## Sheet: Unsorted
Table S5: Simple sequence repeat (SSR) polymorphism in five Convallaria chloroplast genomes.
C. keiskei (A4)				C. keiskei (A118)				C. majalis (A63)				C. majalis (A69)				C. montana (A114)
type	size	start	end	type	size	start	end	type	size	start	end	type	size	start	end	type	size	start	end
(A)11	11	2943	2953	(A)11	11	2984	2994	(A)11	11	2943	2953	(A)11	11	2943	2953	(A)11	11	3081	3091
(A)11	11	3566	3576	(A)10	10	3606	3615	(A)10	10	3566	3575	(A)10	10	3566	3575	(A)12	12	3704	3715
(A)11	11	4194	4204	(A)11	11	4233	4243	(A)14	14	4193	4206	(A)14	14	4193	4206	(A)12	12	4333	4344
(TTA)5	15	4667	4681	(TTA)5	15	4706	4720	(TTA)5	15	4668	4682	(TTA)5	15	4668	4682	(TTA)5	15	4808	4822
(A)10	10	4557	4556	(A)10	10	4596	4605	(C)10	10	4950	4959	(T)10	10	6848	6857	(A)11	11	4697	4707
(C)11	11	4949	4959	(C)11	11	4988	4998	(T)10	10	6849	6858	(A)10	10	7794	7803	(T)10	10	6987	6996
(A)11	11	7793	7803	(A)10	10	7832	7841	(A)10	10	7795	7804	(CATTA)3	15	8892	8906	(T)10	10	10201	10210
(CATTA)3	15	8892	8906	(CATTA)3	15	8930	8944	(CATTA)3	15	8893	8907	(T)12	12	14051	14062	(T)10	10	10786	10795
(A)10	10	9903	9912	(A)10	10	9941	9950	(T)12	12	14052	14063	(T)10	10	13976	13985	(T)13	13	14127	14139
(T)10	10	12448	12457	(T)11	11	14066	14076	(T)10	10	13977	13986	(AT)7	14	15035	15048	(AT)7	14	15185	15198
(T)10	10	14077	14086	(T)10	10	13991	14000	(AT)7	14	15036	15049	(T)10	10	16850	16859	(T)12	12	17000	17011
(T)10	10	14056	14065	(AT)7	14	14998	15011	(T)10	10	16851	16860	(T)11	11	19013	19023	(T)11	11	19165	19175
(T)10	10	13980	13989	(T)10	10	16813	16822	(T)11	11	19014	19024	(T)10	10	18907	18916	(T)10	10	19059	19068
(AT)7	14	15059	15072	(T)11	11	18977	18987	(T)10	10	18908	18917	(AT)5	10	20392	20401	(AT)5	10	20544	20553
(T)10	10	16874	16883	(T)10	10	18871	18880	(AT)5	10	20393	20402	(A)10	10	23074	23083	(T)10	10	23616	23625
(T)11	11	19038	19048	(AT)5	10	20356	20365	(A)10	10	23075	23084	(T)10	10	23465	23474	(T)11	11	27987	27997
(T)10	10	18932	18941	(T)10	10	23428	23437	(T)10	10	23466	23475	(T)11	11	27836	27846	(A)10	10	28398	28407
(AT)5	10	20417	20426	(T)11	11	27799	27809	(T)11	11	27837	27847	(A)12	12	28247	28258	(A)12	12	29221	29232
(T)11	11	23489	23499	(A)12	12	28210	28221	(A)12	12	28248	28259	(T)10	10	29862	29871	(T)11	11	30014	30024
(T)11	11	27861	27871	(T)10	10	29825	29834	(T)10	10	29863	29872	(TA)5	10	30347	30356	(TA)5	10	30500	30509
(A)12	12	28272	28283	(TA)5	10	30310	30319	(TA)5	10	30348	30357	(A)12	12	36544	36555	(A)11	11	32720	32730
(T)10	10	29887	29896	(T)10	10	32494	32503	(A)12	12	36545	36556	(T)11	11	42860	42870	(T)10	10	33123	33132
(TA)5	10	30372	30381	(A)13	13	36509	36521	(T)11	11	42861	42871	(A)14	14	44701	44714	(A)11	11	36700	36710
(T)10	10	32556	32565	(T)11	11	42826	42836	(A)14	14	44702	44715	(AT)6	12	47528	47539	(T)10	10	42984	42993
(A)13	13	36571	36583	(A)14	14	44667	44680	(AT)6	12	47529	47540	(A)14	14	47449	47462	(T)10	10	43732	43741
(T)10	10	42888	42897	(AT)6	12	47491	47502	(A)14	14	47450	47463	(A)10	10	52696	52705	(A)14	14	44827	44840
(A)14	14	44728	44741	(A)14	14	47412	47425	(A)10	10	52697	52706	(T)11	11	55672	55682	(AT)6	12	47631	47642
(AT)6	12	47555	47566	(A)10	10	52603	52612	(T)11	11	55673	55683	(TA)5	10	56041	56050	(A)14	14	47552	47565
(A)14	14	47476	47489	(T)11	11	55579	55589	(TA)5	10	56042	56051	(ATTG)3	12	57932	57943	(A)12	12	52806	52817
(A)10	10	52723	52732	(ATTG)3	12	57731	57742	(ATTG)3	12	57933	57944	(AT)5	10	58349	58358	(T)11	11	55785	55795
(T)11	11	55699	55709	(AT)5	10	58148	58157	(AT)5	10	58350	58359	(AT)5	10	58337	58346	(TA)5	10	56154	56163
(TA)5	10	56068	56077	(AT)5	10	58136	58145	(AT)5	10	58338	58347	(A)11	11	60012	60022	(ATTG)3	12	58045	58056
(ATTG)3	12	57959	57970	(A)11	11	59811	59821	(A)11	11	60013	60023	(TC)5	10	62295	62304	(AT)5	10	58462	58471
(AT)5	10	58364	58363	(TC)5	10	62071	62080	(TC)5	10	62296	62305	(AATG)3	12	62914	62925	(AT)5	10	58450	58459
(AT)5	10	58386	58385	(AATG)3	12	62690	62701	(AATG)3	12	62915	62926	(AT)7	14	64179	64192	(A)11	11	60125	60135
(A)11	11	60039	60049	(AT)8	16	63955	63970	(AT)7	14	64180	64193	(T)10	10	64761	64770	(T)10	10	61533	61542
(TC)5	10	62322	62331	(T)10	10	64539	64548	(T)10	10	64762	64771	(TA)5	10	68936	68945	(TC)5	10	62402	62411
(AATG)3	12	62941	62952	(TA)5	10	68713	68722	(TA)5	10	68937	68946	(AT)7	14	69395	69408	(AATG)3	12	63021	63032
(AT)7	14	64206	64219	(AT)7	14	69172	69185	(AT)7	14	69396	69409	(T)13	13	69939	69951	(AT)7	14	64286	64299
(T)10	10	64788	64797	(T)11	11	69716	69726	(T)13	13	69940	69952	(TAAA)3	12	70640	70651	(T)10	10	67874	67883
(TA)5	10	68961	68970	(TAAA)3	12	70415	70426	(TAAA)3	12	70641	70652	(A)11	11	71756	71766	(TA)5	10	69041	69050
(AT)7	14	69420	69433	(A)10	10	71531	71540	(A)11	11	71757	71767	(T)12	12	72008	72019	(AT)5	10	69500	69509
(T)12	12	69964	69975	(T)12	12	71782	71793	(T)12	12	72009	72020	(T)11	11	72283	72293	(T)10	10	70040	70049
(TAAA)3	12	70664	70675	(T)11	11	72057	72067	(T)11	11	72284	72294	(A)11	11	72779	72789	(TAAA)3	12	70739	70750
(A)11	11	71780	71790	(A)11	11	72553	72563	(A)12	12	72780	72791	(AATA)3	12	83390	83401	(A)11	11	71855	71865
(T)13	13	72032	72044	(AATA)3	12	83161	83172	(AATA)3	12	83392	83403	(T)12	12	84078	84089	(T)12	12	72107	72118
(T)11	11	72308	72318	(T)12	12	83844	83855	(T)11	11	84080	84090	(A)10	10	84240	84249	(T)11	11	72382	72392
(A)12	12	72804	72815	(AATT)4	16	85228	85243	(A)10	10	84241	84250	(GA)5	10	91177	91186	(A)10	10	72878	72887
(A)10	10	76317	76326	(GA)5	10	90955	90964	(GA)5	10	91178	91187	(T)10	10	107316	107325	(T)10	10	75570	75579
(AATA)3	12	83406	83417	(T)10	10	107094	107103	(T)10	10	107317	107326	(GAAT)3	12	108613	108624	(A)12	12	76390	76401
(T)11	11	84094	84104	(GAAT)3	12	108391	108402	(GAAT)3	12	108614	108625	(CGAAA)3	15	112507	112521	(T)10	10	76714	76723
(AATT)4	16	85484	85499	(CGAAA)3	15	112285	112299	(CGAAA)3	15	112508	112522	(A)12	12	117111	117122	(AATA)3	12	83497	83508
(GA)5	10	91211	91220	(A)12	12	116814	116825	(A)12	12	117112	117123	(T)10	10	117676	117685	(T)10	10	85106	85115
(T)10	10	107350	107359	(T)11	11	117379	117389	(T)10	10	117677	117686	(AATT)3	12	118313	118324	(GA)5	10	91280	91289
(GAAT)3	12	108647	108658	(A)11	11	119073	119083	(AATT)3	12	118314	118325	(A)11	11	119538	119548	(T)10	10	107756	107765
(CGAAA)3	15	112541	112555	(AATA)3	12	119879	119890	(A)11	11	119539	119549	(AATA)3	12	120361	120372	(GAAT)3	12	109053	109064
(A)12	12	117145	117156	(TTGA)3	12	121973	121984	(AATA)3	12	120362	120373	(TTGA)3	12	122454	122465	(CGAAA)3	15	112945	112959
(T)11	11	117710	117720	(T)11	11	128702	128712	(TTGA)3	12	122455	122466	(T)11	11	129451	129461	(A)10	10	117371	117380
(AATT)3	12	118348	118359	(T)10	10	128639	128648	(T)11	11	129452	129462	(T)10	10	129388	129397	(A)12	12	117550	117561
(A)11	11	119573	119583	(A)10	10	131046	131055	(T)10	10	129389	129398	(A)10	10	131876	131885	(A)10	10	117699	117708
(AATA)3	12	120396	120407	(TTTCG)3	15	134249	134263	(A)10	10	131877	131886	(TTTCG)3	15	135079	135093	(T)11	11	118118	118128
(TTGA)3	12	122489	122500	(CATT)3	12	138145	138156	(TTTCG)3	15	135080	135094	(CATT)3	12	138975	138986	(AATT)3	12	118756	118767
(T)11	11	129495	129505	(A)10	10	139445	139454	(CATT)3	12	138976	138987	(A)10	10	140275	140284	(A)11	11	119980	119990
(T)10	10	129432	129431	(TC)5	10	155584	155593	(A)10	10	140276	140285	(TC)5	10	156414	156423	(AATA)3	12	120803	120814
(A)10	10	131920	131929	(TTAA)4	16	161303	161318	(TC)5	10	156415	156424					(TTGA)3	12	122897	122908
(TTTCG)3	15	135123	135137													(T)10	10	123973	123982
(CATT)3	12	139019	139030													(A)11	11	125940	125950
(A)10	10	140319	140328													(T)15	15	129906	129920
(TC)5	10	156458	156467													(T)10	10	129843	129852
(TTAA)4	16	162177	162192													(A)10	10	132331	132340
																(TTTCG)3	15	135534	135548
																(CATT)3	12	139428	139439
																(A)10	10	140728	140737
																(TC)5	10	157204	157213

## Sheet: Remove single nucleotide
Table S6: Simple sequence repeat (SSR) polymorphism in five Convallaria chloroplast genomes.
	C. keiskei (A4)				C. keiskei (A118)				C. majalis (A63)				C. majalis (A69)				C. montana (A114)
	type	size	start	end	type	size	start	end	type	size	start	end	type	size	start	end	type	size	start	end
AT	(AT)5	10	20417	20426	(AT)5	10	20356	20365	(AT)5	10	20393	20402	(AT)5	10	20392	20401	(AT)5	10	20544	20553
	(AT)5	10	58364	58363	(AT)5	10	58148	58157	(AT)5	10	58350	58359	(AT)5	10	58349	58358	(AT)5	10	58462	58471
	(AT)5	10	58386	58385	(AT)5	10	58136	58145	(AT)5	10	58338	58347	(AT)5	10	58337	58346	(AT)5	10	58450	58459
	(AT)5																(AT)5	10	69500	69509
	(AT)6	12	47555	47566	(AT)6	12	47491	47502	(AT)6	12	47529	47540	(AT)6	12	47528	47539	(AT)6	12	47631	47642
	(AT)7	14	15059	15072	(AT)7	14	14998	15011	(AT)7	14	15036	15049	(AT)7	14	15035	15048	(AT)7	14	15185	15198
	(AT)7	14	64206	64219					(AT)7	14	64180	64193	(AT)7	14	64179	64192	(AT)7	14	64286	64299
	(AT)7	14	69420	69433	(AT)7	14	69172	69185	(AT)7	14	69396	69409	(AT)7	14	69395	69408
	(AT)8				(AT)8	16	63955	63970
GA	(GA)5	10	91211	91220	(GA)5	10	90955	90964	(GA)5	10	91178	91187	(GA)5	10	91177	91186	(GA)5	10	91280	91289
TA	(TA)5	10	30372	30381	(TA)5	10	30310	30319	(TA)5	10	30348	30357	(TA)5	10	30347	30356	(TA)5	10	30500	30509
	(TA)5	10	56068	56077					(TA)5	10	56042	56051	(TA)5	10	56041	56050	(TA)5	10	56154	56163
	(TA)5	10	68961	68970	(TA)5	10	68713	68722	(TA)5	10	68937	68946	(TA)5	10	68936	68945	(TA)5	10	69041	69050
TC	(TC)5	10	62322	62331	(TC)5	10	62071	62080	(TC)5	10	62296	62305	(TC)5	10	62295	62304	(TC)5	10	62402	62411
	(TC)5	10	156458	156467	(TC)5	10	155584	155593	(TC)5	10	156415	156424	(TC)5	10	156414	156423	(TC)5	10	157204	157213
TTA	(TTA)5	15	4667	4681	(TTA)5	15	4706	4720	(TTA)5	15	4668	4682	(TTA)5	15	4668	4682	(TTA)5	15	4808	4822
AATA	(AATA)3	12	83406	83417	(AATA)3	12	83161	83172	(AATA)3	12	83392	83403	(AATA)3	12	83390	83401	(AATA)3	12	83497	83508
	(AATA)3	12	120396	120407	(AATA)3	12	119879	119890	(AATA)3	12	120362	120373	(AATA)3	12	120361	120372	(AATA)3	12	120803	120814
AATG	(AATG)3	12	62941	62952	(AATG)3	12	62690	62701	(AATG)3	12	62915	62926	(AATG)3	12	62914	62925	(AATG)3	12	63021	63032
AATT	(AATT)3	12	118348	118359					(AATT)3	12	118314	118325	(AATT)3	12	118313	118324	(AATT)3	12	118756	118767
	(AATT)4	16	85484	85499	(AATT)4	16	85228	85243
ATTG	(ATTG)3	12	57959	57970	(ATTG)3	12	57731	57742	(ATTG)3	12	57933	57944	(ATTG)3	12	57932	57943	(ATTG)3	12	58045	58056
CATT	(CATT)3	12	139019	139030	(CATT)3	12	138145	138156	(CATT)3	12	138976	138987	(CATT)3	12	138975	138986	(CATT)3	12	139428	139439
GAAT	(GAAT)3	12	108647	108658	(GAAT)3	12	108391	108402	(GAAT)3	12	108614	108625	(GAAT)3	12	108613	108624	(GAAT)3	12	109053	109064
TAAA	(TAAA)3	12	70664	70675	(TAAA)3	12	70415	70426	(TAAA)3	12	70641	70652	(TAAA)3	12	70640	70651	(TAAA)3	12	70739	70750
TTAA	(TTAA)4	16	162177	162192	(TTAA)4	16	161303	161318
TTGA	(TTGA)3	12	122489	122500	(TTGA)3	12	121973	121984	(TTGA)3	12	122455	122466	(TTGA)3	12	122454	122465	(TTGA)3	12	122897	122908
CATTA	(CATTA)3	15	8892	8906	(CATTA)3	15	8930	8944	(CATTA)3	15	8893	8907	(CATTA)3	15	8892	8906	(CGAAA)3	15	112945	112959
CGAAA	(CGAAA)3	15	112541	112555	(CGAAA)3	15	112285	112299	(CGAAA)3	15	112508	112522	(CGAAA)3	15	112507	112521
TTTCG	(TTTCG)3	15	135123	135137	(TTTCG)3	15	134249	134263	(TTTCG)3	15	135080	135094	(TTTCG)3	15	135079	135093	(TTTCG)3	15	135534	135548
